# Supplementary material for: Computational Study of Quenching Effects on Growth Processes and Size Distributions of Silicon Nanoparticles at a Thermal Plasma Tail
Source: Nanomaterials (Basel). 2021 May 21;11(6):1370. doi: 10.3390/nano11061370 (PMC8224306; doi:10.3390/nano11061370)
Supplement: Supplementary file 1 [file nanomaterials-11-01370-s001.zip]

Archive with 1 entries (1 files):
- nanomaterials-1220735-supplementary.mp4
